# Supplementary material for: bZIP Transcription Factor PavbZIP6 Regulates Anthocyanin Accumulation by Increasing Abscisic Acid in Sweet Cherry
Source: Int J Mol Sci. 2024 Sep 23;25(18):10207. doi: 10.3390/ijms251810207 (PMC11432629; doi:10.3390/ijms251810207)
Supplement: Supplementary file 1 [file ijms-25-10207-s001.zip]

Archive with 1 entries (1 files):
- ijms-3181471-supplementary.xlsx
