# Supplementary material for: bZIP Transcription Factor PavbZIP6 Regulates Anthocyanin Accumulation by Increasing Abscisic Acid in Sweet Cherry
Source: Int J Mol Sci. 2024 Sep 23;25(18):10207. doi: 10.3390/ijms251810207 (PMC11432629; doi:10.3390/ijms251810207)
Supplement: Supplementary file 1 [file ijms-25-10207-s001.zip › ijms-3181471-supplementary.xlsx]

## Sheet: Sheet1
Reverse transcription quantitative PCR (RT-qPCR)
Gene name	Sequences
PavbZIP1-F	CGGATCAGAGCGGTGGTGGTAA
PavbZIP1-R	GCGAGCTTATCAGGAGGCATGG
PavbZIP2-F	TTCCACCACCAATGCCACCAG
PavbZIP2-R	GTTGAGCAGACACCCTGTTCCT
PavbZIP3-F	TCAAGCCTCAGCAACAACTCCA
PavbZIP3-R	AGCCTGACCACCTGTGACCA
PavbZIP4-F	CCACAGACGTTGACACCGATGA
PavbZIP4-R	CCACAGACGTTGACACCGATGA
PavbZIP5-F	CGACCACCACCTCAACCAACAA
PavbZIP5-R	GGAAGGCGTAGCGGCATGAATA
PavbZIP6-F	GAATGCAATCAAACCGCGAA
PavbZIP6-R	CAAGTGCTGGGTCGTGAT
PavbZIP7-F	ACTGCTGTCCCTGCTCCAAGA
PavbZIP7-R	CGGTTCACATCGTTGGTCAGGT
PavbZIP8-F	ACAGTTACCACAGCAGCAGCAA
PavbZIP8-R	ACCCAACCATTCCCATCCCTGA
PavbZIP9-F	GCACGCCACAACAGTTCAATCC
PavbZIP9-R	CCGACACGCAGCTTACGGTATC
PavbZIP10-F	CGGAGAGGAGCAGGCATAACAG
PavbZIP10-R	GGCACACTCATTACAGGCAACA
PavbZIP11-F	CCTCTGGCTAGGCAGGAGTCTT
PavbZIP11-R	TCATCCGCAGCCTTCCTACTCA
PavbZIP12-F	ACAGGCAGAAGGGTCTGGAGTT
PavbZIP12-R	TGGCTTGAAGAAGGTCGTTGCT
PavbZIP13-F	GCAGCAGAAGCAGAGGAGGATG
PavbZIP13-R	CCGAAGAACACGAGGTGGTCTC
PavbZIP14-F	TCTTCTCATCCGCCGTCAGAGG
PavbZIP14-R	ATCAGAACCCGCAGGACCAATG
PavbZIP15-F	TTCTGCTCCTCTAGCCGTGGTT
PavbZIP15-R	GGTGAAGGCAACGCAACTTGGT
PavbZIP16-F	GCCCAATCCGAAGTCCAATTCC
PavbZIP16-R	CTCGCACTCATCTCTCCACCAA
PavbZIP17-F	GCAAGCAGAAGCACCTGGATGA
PavbZIP17-R	ATCAGTGAGCATTTGGCGAAGC
PavbZIP18-F	GCAAGCAGAAGCACCTGGATGA
PavbZIP18-R	ATCAGTGAGCATTTGGCGAAGC
PavbZIP19-F	ACACCATCACCGTCACCATCAT
PavbZIP19-R	AGGCGTTGGAATCGGCATCG
PavbZIP20-F	GCGAGCGATTCCATAGCCTTCA
PavbZIP20-R	GTTCTGGTCGGATGGCGTTGA
PavbZIP21-F	GAGATCGGTCAGCGACTCCATT
PavbZIP21-R	GGCGGCAGCAGCAGAGATTT
PavbZIP22-F	ACAGATGGCAGTGATGGCAACA
PavbZIP22-R	GCAGGAGGTCCAGTACCAGAAG
PavbZIP23-F	AATCGCCAGCTCTCGGAGAAG
PavbZIP23-R	CATTGGTGTTGGTGGTGGTGAC
PavbZIP24-F	AGCATGAGGCACTGGTGAAGGA
PavbZIP24-R	GCAGGTTGGTTCGGCATCAGAG
PavbZIP25-F	GCAAGCAGCAGTAGTGCCAAT
PavbZIP25-R	TGACCTGAACACCATCCACAGT
PavbZIP26-F	CGGATCAGAGCGGTGGTGGTAA
PavbZIP26-R	GCGAGCTTATCAGGAGGCATGG
PavbZIP27-F	AGGTCTCGTGCCAGGAAACAG
PavbZIP27-R	GCTTGCTGCCCTTCTCATTGTC
PavbZIP28-F	ACCTGAAGGGAGTGGCTGCTAA
PavbZIP28-R	GCGAGGACTGCTGGAGGCTATA
PavbZIP29-F	GAGACATCCAGCAAGGGCAGAA
PavbZIP29-R	TGGCGTCGTTGTATCCGAATGT
PavbZIP30-F	GCTCACTCTGGCTGACACTGT
PavbZIP30-R	AAGCTCGAAGGCGTTGGAAGT
PavbZIP31-F	TGTGGTGGACGAGAGGAAGAGG
PavbZIP31-R	CGTGTTCGGATCGGAGCCTATC
PavbZIP32-F	GGAGCACCAACAAGCCAAGACT
PavbZIP32-R	GCCGCCTCCCGATTTGTTAGAA
PavbZIP33-F	AGCCACCTCCACCTCCTTCTTC
PavbZIP33-R	GCAGGCGAGATTGAGCTTGGT
PavbZIP34-F	GACACTGCGAAGACTTGCTCAA
PavbZIP34-R	TCTGCCTGTTGTGCTCCTCTAG
PavbZIP35-F	CAGGAGGAGCACCATCGTCTCA
PavbZIP35-R	GCCGAAATCCACCCATCCACAT
PavbZIP36-F	CTGTTGCTGCTGCCTCCTTCTC
PavbZIP36-R	ACGGTCATGTTGGCGGCTAGA
PavbZIP37-F	GCCTGTCTCTATGCCTGCTACT
PavbZIP37-R	TCTTCACACTCTGCCTGCTTCC
PavbZIP38-F	TGAGGCTGAAGAAGAAGACACT
PavbZIP38-R	ACACAATGGGCACTCGGTTG
PavbZIP39-F	GCTTGGCTGCTTCCTCTTCTG
PavbZIP39-R	AATTCCTGCTTCCTGGCTCTAG
PavbZIP40-F	AACAACCACAGCAACGGCATCA
PavbZIP40-R	CGGCGGAGGCAGTGTTGATTAG
PavbZIP41-F	GCGGATGAGCTTAGCAACAGAC
PavbZIP41-R	GCCATGATGGGCTGGTTCAAAT
PavbZIP42-F	CACAACAGCAGCCGCTCTTC
PavbZIP42-R	CGGAAACCCACCACCTTGAGT
PavbZIP43-F	CAGACATGGCACAACACGATCC
PavbZIP43-R	AGATTCAGCCGAGCAGACAGAG
PavbZIP44-F	GTTGTCCGAACTCCGATTCCGA
PavbZIP44-R	GGCTGCTGCTGAGGTTGATGAT
PavbZIP45-F	GCGGATGAAGAAGCAGAAGCAA
PavbZIP45-R	GCAGCGGATCAGGTATCTCAGG
PavbZIP46-F	TGCTGAGAGTGCCAGTGAAGGT
PavbZIP46-R	TGCGGAGCTGCCATTCTGAGAT
PavbZIP47-F	ACCACAGGCACAGCAACTCCAT
PavbZIP47-R	AAGCGTCTGCACCTTCCTCTCC
PavbZIP48-F	CCTCCTCGCAGCCCAATTCAAA
PavbZIP48-R	GCCGTGTCGAAGGGTAACTGAG
PavbZIP49-F	GCGAGCCACTTGTTGCTTCTT
PavbZIP49-R	GCCAAACCAGTCTCCCTACCAT
PavbZIP50-F	CGACCACCACCTCAACCAACAA
PavbZIP50-R	GGAAGGCGTAGCGGCATGAATA
PavbZIP51-F	TGTGGTGGACGAGAGGAAGAGG
PavbZIP51-R	CGTGTTCGGATCGGAGCCTATC
PavbZIP52-F	CGGTGCCGATGGTCCTTCAT
PavbZIP52-R	GCTATGTTGGTGCCTGACTCTG
PavbZIP53-F	CCTCTGGCTAGGCAGGAGTCTT
PavbZIP53-R	TCATCCGCAGCCTTCCTACTCA
PavbZIP54-F	GCAAGCAGAAGCACCTGGATGA
PavbZIP54-R	ATCAGTGAGCATTTGGCGAAGC
PavCHS-F	CTTTGGGCATCTCGGATT
PavCHS-R	TCAACAGTGAGTCCTGGTCC
PavF3H-F	TTGTGGAGGCTTGTGAGGAT
PavF3H-R	AAATGGCTGGAGACGATGAA
PavF3'H-F	TGTTGACTACTTTGCTCTCGC
PavF3'H-R	GTTCTTGTTGGACTTGGGC
PavDFR-F	GAATCTGTTTGTGACGGG
PavDFR-R	TCCATAGGAGTGGCGACAT
PavANS-F	GCTACCGCCGAGTATGCTAA
PavANS-R	TGGAACACACTTGGCAGAGA
PavUFGT-F	ATGTCGGACCTTTCAACCTA
PavUFGT-R	GGCACCACCATCCCATTACT
PavNCED1-F	GCCTGTTACTACTAGAAGAC
PavNCED1-R	GAGTGTGTTTGGGATTGATC
PavNCED2-F	GGGACAGGTAATACAGCTCT
PavNCED2-R	CCTTTGGATGAGCAGTGAAGG
PavNCED3-F	GCCACCCAAAGAAAGCTCC
PavNCED3-R	CCATCAgCAGAGATAACCC
PavCYP707A1-F	GGAAGCAGGTGGAGGACCATAAG
PavCYP707A1-R	GTTGTGTCACGAGCAGCGAAAAT
PavCYP707A3-F	GAGAAGCAATGGAAGACGTGGAGT
PavCYP707A3-R	CAAATTTTTCGGGATGAGGGAAGA
PavCYP707A4-F	CACATACCCCAAAAGCAAAGAACG
PavCYP707A4-R	CCCAGGAGTCTGAGCCAGACA
PavBBX6-F	CCTCCGAAGGTCCCAAAACG
PavBBX6-R	GTCCTGAGAGCGAAGATCCG
PavBBX9-F	CTGCGGTAAACATGGGGAGT
PavBBX9-R	TGGGGTACCATCCAAGAGGT
PavHY5-F	AAACCACACAAAACAATTACTCTCTG
PavHY5-R	CTCCGATCTCACACACTTTCCTAT
PavActin-F	CCAGGGCTGTGTTTCCTTCTA
PavActin-R	ATGATCTGCGTCATCTTTTCT
Construction of overexpression and silence vectors
Gene name	Sequences
PavbZIP6-1301-F	AGAACACGGGGGACTCTTGACCATGGTAGAATGCAATCAAACCGCGAA
PavbZIP6-1301-R	AAAACTAGAAATTTACCCTCAGATCTACCAAGTGCTGGGTCGTGAT
PavbZIP6-5941-sense-F	TTTCATTTGGAGAGGACACGCTCGAGGAATGCAATCAAACCGCGAA
PavbZIP6-5941-sense-R	AACATAAGAAATTCTTACACATTTAAATTGGGTTGGTTCACATAAAGC
PavbZIP6-5941-antisense-F	GTCAATTTGCAGGTATTTGGATCCGAATGCAATCAAACCGCGAA
PavbZIP6-5941-antisense-R	CCCGGGTCTTAATTAACTCTCTAGATGGGTTGGTTCACATAAAGC
Yeast One-Hybrid (Y1H)
Gene name	Sequences
PavbZIP6-B42AD-F	GCCAGATTATGCCTCTCCCGAATTCGAATGCAATCAAACCGCGAA
PavbZIP6-B42AD-R	GCGAAGAAGTCCAAAGCTTCTCGAGCAAGTGCTGGGTCGTGAT
PavCHS-laczi-F	AATGATGAATTGAAAAGCTTGAATTCGCACATCGCTCTTTTGGG
PavCHS-laczi-R	TCGAGGTCGACAGATCCCCGGGTACCGACCGTGGCTGGACCCTC
PavF3'H-laczi-F	AATGATGAATTGAAAAGCTTGAATTCTGACAAGTTAAACAGATGGC
PavF3'H-laczi-R	TCGAGGTCGACAGATCCCCGGGTACCGTCCACGTGCTTTCCGCCGC
PavF3H-laczi-F	AATGATGAATTGAAAAGCTTGAATTCCAGGAGTATGAGAATGTTTT
PavF3H-laczi-R	TCGAGGTCGACAGATCCCCGGGTACCGCTTTTTAAATGTGTTAGGT
PavDFR-laczi-F	AATGATGAATTGAAAAGCTTGAATTCATTGAATAAAATAAAATAAA
PavDFR-laczi-R	TCGAGGTCGACAGATCCCCGGGTACCATTTGAATCAAATCAAGTAT
PavANS-laczi-F	AATGATGAATTGAAAAGCTTGAATTCACAAAAAAAAAAAGGAGGAATGCT
PavANS-laczi-R	TCGAGGTCGACAGATCCCCGGGTACCAAGCTCTGAACTCTTGGCTAGCTT
PavUFGT-laczi-F	AATGATGAATTGAAAAGCTTGAATTCCACTCCTCGACTCAGCAAG
PavUFGT-laczi-R	TCGAGGTCGACAGATCCCCGGGTACCAGAGACTGGTGGCTGGC
PavBBX6-laczi-F	AATGATGAATTGAAAAGCTTGAATTCACGCGTGGCAGAGAAGGCT
PavBBX6-laczi-R	TCGAGGTCGACAGATCCCCGGGTACCTACTGAATGAACATATCAAACAAAGG
PavBBX9-laczi-F	AATGATGAATTGAAAAGCTTGAATTCGCCATTTCAATTTGTACACGTG
PavBBX9-laczi-R	TCGAGGTCGACAGATCCCCGGGTACCCCACCATATGTGGGCCATGG
PavHY5-laczi-F	ATGATGAATTGAAAAGCTTGAATTCTTAGGCGGCAAGGCTCGTCGGGCT
PavHY5-laczi-R	CGAGGTCGACAGATCCCCGGGTACCTTGGTCTCTAAACAAATCAAACAGAGAGTA
Dual-luciferase reporter assays
Gene name	Sequences
PavbZIP6-SK-F	GCGGCCGCTCTAGAACTAGTGGATCCATGGCTTCCTCTAGTGGG
PavbZIP6-SK-R	ACTGGTGATTTCAGCGAATTGGTACCGTACTGATGGAGCATGTCTG
PavDFR-LUC-F	TCACTATAGGGCGAATTGGGTACCATTGAATAAAATAAAATAAA
PavDFR-LUC-R	CCGCTCTAGAACTAGTGGATCCATTTGAATCAAATCAAGTAT
PavANS-LUC-F	TCACTATAGGGCGAATTGGGTACCACAAAAAAAAAAAGGAGGAATGCT
PavANS-LUC-R	CCGCTCTAGAACTAGTGGATCCAAGCTCTGAACTCTTGGCTAGCTT
PavUFGT-LUC-F	ACTCACTATAGGGCGAATTGGGTACCGAATAAACATAGATAAGTGAGAAAC
PavUFGT-LUC-R	GCGGCCGCTCTAGAACTAGTGGATCCGAGGAGGAGGGATTTGGAT
PavBBX6-LUC-F	TCACTATAGGGCGAATTGGGTACCACGCGTGGCAGAGAAGGCT
PavBBX6-LUC-R	CCGCTCTAGAACTAGTGGATCCTACTGAATGAACATATCAAACAAAGG
Subcellular localisation
Gene name	Sequences
PavbZIP6-PRI101-F	CACTGTTGATACATATGCCCGTCGACATGGCTTCCTCTAGTGGG
PavbZIP6-PRI101-R	CCCTTGCTCACCATGGATCCGGTACCGTACTGATGGAGCATGTCTG
